# Supplementary material for: A heterodimeric glutathione S-transferase that stereospecifically breaks lignin's β(R)-aryl ether bond reveals the diversity of bacterial β-etherases
Source: J Biol Chem. 2018 Dec 12;294(6):1877–90. doi: 10.1074/jbc.RA118.006548 (PMC6369299; doi:10.1074/jbc.RA118.006548)
Supplement: Supporting Information [file supp_RA118.006548_141721_1_supp_244151_pj2xql.txt]

((((WP_055920889.1:0.10055474091890463650,WP_054530882.1:0.10125634192675571355)81:0.06076987392576529284,(OYW45403.1:0.19213114079477672247,((WP_046903179.1:0.30873440401985224879,(OJY67521.1:0.04226200887423645081,SLG_32600-Syk6LigP_WP_014077574.1:0.04740223574203492746)91:0.08928690419151560920)59:0.08125720512567123632,(WP_028641482.1:0.28697714333019375132,((OJY68654.1:0.05996185791411941246,SLG_08660-Syk6LigE_WP_014075192.1:0.05080401300203322978)99:0.15695928994720076410,(((Ga0077677_1041178-MBES04LigE_GST5_WP_039391125.1:0.05032663653741416276,((((WP_109794066.1:0.41957958420096047591,RPA4340_RpalustrisLigE_WP_027276361.1:0.45370154086827330087)100:0.21912858825049044698,((WP_095800044.1:0.00000100000050002909,WP_095823615.1:0.01033783449818959088)100:0.48404564658033205626,WP_018697888.1:0.43911244018382117327)78:0.16479083885217082894)90:0.38410897734580956575,((XP_007363869.1_Ds-GST1:2.00519154880898042848,((SYK6-LigG_WP_041392591.1:0.17259826279509810076,((GAM05532.1_MBES04-LigG:0.16248569580592514550,PP1Y-LigG_WP_041558818.1:0.11511952954271885419)62:0.11348427810975653118,Tdenitrif-LigG_Tbd_1050_WP_011311562.1:0.73226830881564286546)32:0.09675351517117347644)100:1.63655434330006577248,(((((WP_054529228.1:0.09136406215211655135,WP_119082781.1:0.14286697021955369058)100:0.76337317216273303799,((WP_110872578.1:0.18875103637428400360,WP_054106714.1:0.15447588291848776687)100:0.36311059364825748474,(((WP_114953514.1:0.18325097659917646831,(((WP_110873420.1:0.03792968954115810698,(WP_079730288.1:0.02370222839145317423,WP_013832467.1_NovosphingobiumPP1Y-BaeA:0.02735455822469021539)99:0.05958537687222753565)92:0.04621792995559872996,((WP_088311128.1:0.10746490536937564064,WP_084356031.1:0.06493606141062571724)100:0.18174409446249004119,((OJU17889.1:0.05457043818958987741,(WP_088182824.1:0.03420313892599842476,((WP_107124596.1:0.00416211080934895169,WP_019052344.1_Sxenophagum-BaeA:0.00000100000050002909)100:0.04599211892301436483,WP_056685189.1:0.01562359492705846752)69:0.01168023472232436293)100:0.09188293570044434033)99:0.07772596740341927712,OLB14825.1:0.17071596658946713854)64:0.04478812280768917908)47:0.02252317839192595136)59:0.03826658232269617571,(WP_054532238.1:0.15519870360866375170,(ODU69497.1:0.07294041249909211100,(OYZ35984.1:0.04197521007262327436,(WP_011446513.1:0.03183325515655729271,WP_039331625.1:0.03264979340526168866)62:0.01511286773048322631)99:0.08208741012835776840)99:0.07499119331263730259)99:0.11583697164651611533)50:0.06812297865948450937)69:0.07217723758920943644,OJY66875.1:0.26850585505001345332)98:0.20414897767715162180,PZN34065.1:0.32072540964174989231)80:0.08476022975494844347)81:0.14684980901122191010)89:0.26396817642061431997,((PZN81421.1:0.77401828658350591006,PZN34066.1:0.44672509242579616640)94:0.22743728857160808166,(OJW75869.1:1.19609216799725159852,((((WP_110873419.1:0.19066036880721501379,(WP_079730289.1:0.05128251663879833389,WP_013832468.1_NovosphingobiumPP1Y-BaeB:0.03584665725505198353)100:0.17280400874836712721)80:0.09031358538926205493,(ODU69498.1:0.13419585830008348704,(((WP_039331626.1:0.10834091725608012424,WP_011446512.1:0.08778448096109608967)76:0.02862050586446742567,OYX62554.1:0.19754925382485977181)44:0.02480959847063400267,WP_067907927.1:0.18470424240583710462)39:0.02568533491872670646)100:0.17172441860210441167)70:0.12605689639657610690,WP_088311129.1:0.36706433245802011500)90:0.12091443811949369180,((WP_116469414.1:0.27675419596887512741,(OJU17890.1:0.14027683376596689069,((WP_019052345.1_Sxenophagum-BaeB:0.00000100000050002909,WP_107124595.1:0.00435365422204912148)100:0.14497580303787507838,((WP_093015914.1:0.04840483388797647835,(WP_056685186.1:0.04079907399714922250,WP_066609194.1:0.03651964789199741573)62:0.01195012876615640998)68:0.02635203213333161404,WP_066863141.1:0.15616972157975347879)43:0.01648073948110681530)100:0.13716803314318351537)81:0.07577196475496718320)89:0.15373535601823420937,OJY66876.1:0.49415959729443653670)43:0.05590277661786183239)100:0.62549870174800170641)51:0.30817015904881361887)44:0.22855692855492840132)34:0.13115795640071520323,((((KPL66914.1:0.44428961762699059612,OJY71178.1:0.26280210508593043750)100:0.40848828122191294110,(WP_116469409.1:0.10173289023032940082,(WP_100283311.1:0.10290569270479268948,((WP_066818898.1:0.03527688456716018828,WP_066804606.1:0.05701292712754451458)94:0.07133911558192626567,((((WP_066854755.1:0.05357508503347759021,WP_066609183.1:0.03376153155365423791)25:0.01228728489729265759,((WP_019052363.1:0.00000100000050002909,WP_107124580.1:0.01297106506197782429)100:0.07977743328641806464,(WP_093018627.1:0.01727113700572034324,WP_093081587.1:0.02470346736511910835)42:0.00189684469101540198)25:0.00665882169162037782)71:0.02014678297111801089,WP_088182463.1:0.03204301014800315511)89:0.04602643991081620256,(((SLG_08650_Syk6LigF_WP_014075191.1:0.38354850649233585003,((((WP_114951303.1:0.12400848640462325267,WP_068075965.1:0.10547122140918804845)72:0.03664965376869479263,(((WP_107715567.1:0.08067173687165274387,(WP_067910024.1:0.06185219093153707798,WP_072381855.1:0.01293656924079380349)100:0.06159473062486898326)72:0.01919537804040948384,((SMC30538.1:0.04126094238504286749,OYX94961.1:0.06313096800811834886)42:0.00622678903498993103,(WP_082734789.1:0.03650428110046839009,WP_041551020.1:0.02653887817431750673)64:0.01198310504825467193)80:0.02246055538397225687)100:0.14122494811537811277,(GAO55900.1:0.06001664904695305780,(WP_055919008.1:0.07943070372863658690,OJU59935.1:0.07417964412920940998)90:0.06373475219106429501)77:0.06591927621707728557)77:0.08269297794534426205)97:0.17088413098339427787,RJT26469.1:0.19639148459709979133)68:0.06001125221779600449,WP_104831261.1:0.25524449746778504755)37:0.06171626815385678616)79:0.15527250154334257259,(PP1Y_AT11660_LigF_WP_013832480.1:0.02231695228408685228,WP_054947728.1:0.03403655931486194997)100:0.10531591035842406689)19:0.01710903437645757211,Ga0077677_1041177-MBES04LigF_GST4_WP_039391123.1:0.09491816872806781158)35:0.03870418446943662411)20:0.03640706131674550927)13:0.03656044842050628491)73:0.14416794179232664264)99:0.37426645760146765030)72:0.14297800168734803306,((OGT82223.1:0.46124142662009776084,PZN79012.1:0.28947487391086224040)63:0.14616671912596274074,(PZN34063.1:0.16190879715044148579,(WP_110872575.1:0.19204944857677180847,((((WP_084238447.1:0.04420294197871971198,WP_066818877.1:0.04210598243118240241)100:0.11979058184988104763,WP_114954118.1:0.10616407949998296623)50:0.05910628534794092753,(OJY66881.1:0.16858618121527496614,(((ABD27301.1:0.02877634915473858621,(WP_052241956.1:0.02389639800986342183,WP_084279863.1:0.00576763848421614229)85:0.02418220760398575794)92:0.03745983325377977291,((WP_082697614.1:0.03408372592462580869,OYU33440.1:0.01203891303151143760)99:0.05320335506998262465,(WP_068074729.1:0.08447214182623526135,(WP_062787547.1:0.00839725476601456931,WP_054132647.1:0.00000100000050002909)100:0.09871926740140521406)58:0.03270906333369453384)30:0.01541649493406088700)53:0.02272718759957608956,RJT21212.1:0.13060333691024317293)68:0.02527600466264926654)49:0.06391947276219422935)34:0.05826710737834946835,(PIX64606.1:0.10731341178986715523,((WP_082703412.1:0.08729638222340534159,WP_051280663.1:0.06132440559803043617)99:0.11018967058721154673,(SFG44676.1:0.11970088346228960341,WP_081912041.1:0.10407747058376269622)43:0.04101256448478965422)40:0.02690421516972916691)82:0.08875738119132048354)93:0.07710399453972692496)87:0.11583772639182550457)96:0.42772593375190848253)26:0.06276980304816219547)38:0.07720748834231160040,(WP_014075049.1:0.33020467896926680718,OJU58736.1:0.29063926428312764072)100:0.41594985682750085232)60:0.13873286521268002325)60:0.48568261741328827563,(MBES04_GST3:0.55588745147537488300,(E.coli_YfcG:0.72791319819090993803,(E.coli_YghU:0.23133254660434959815,(Saro_2595:0.31798890129887796840,SLG_04120:0.37109976098028635283)59:0.08901054014913249712)100:0.60317507626134003740)61:0.18056101806350710604)99:1.23612474528080951153)84:0.60608214507148028272)99:1.08603231152827106598)75:0.97296805892467952415,(WP_096333581.1:0.38447866355924270598,(WP_012238501.1_Sorangium-cellulosum-LigE:0.12085175046145789357,KYF62888.1:0.12691147452390916239)98:0.35693722546242051541)48:0.05128578437984403909)15:0.08713299871486011872)54:0.21019128192473729433,WP_083762546.1:0.37594920425912092821)98:0.80285080644731920962)79:0.06707393884909995663,(WP_110873471.1:0.05314258648764764309,(WP_054436034.1:0.08376166433833320824,PP1Y_AT11664-LigE_WP_013832481.1:0.06604618481396858087)38:0.02369227111229798427)66:0.03721912657394940011)66:0.04723328545260308681,WP_044331491.1:0.20052639290714985298)56:0.03920548537618619156)99:0.21629240330359073008)51:0.05975356415434812662)100:0.24654269227760808314)67:0.08194683502561378452)70:0.08723656462087299446,WP_067913477.1:0.00000100000050002909)17:0.01157025490133712503,((WP_054121822.1:0.04794662858773661440,(WP_107715663.1:0.08846290377858283260,WP_109797409.1:0.46426919680573530691)19:0.04539431979290406427)8:0.02194402572875295276,(WP_118074161.1:0.01515063902053651046,(WP_011446047.1:0.01497062415954956115,OYW49013.1:0.03094905399201610188)52:0.02073345593354678634)43:0.01519698567981662626)22:0.01075606019287134001,OYU35660.1:0.02344412422856737011);
